# Supplementary material for: Jasmonate and Ethylene-Regulated Ethylene Response Factor 22 Promotes Lanolin-Induced Anthocyanin Biosynthesis in ‘Zaosu’ Pear (Pyrus bretschneideri Rehd.) Fruit
Source: Biomolecules. 2020 Feb 11;10(2):278. doi: 10.3390/biom10020278 (PMC7072184; doi:10.3390/biom10020278)
Supplement: Supplementary file 1 [file biomolecules-10-00278-s001.zip]

Archive with 5 entries (3 files):
- biomolecules-699886 revised 3 supplementary original/
- biomolecules-699886 revised 3 supplementary original/Supplementary materials/
- biomolecules-699886 revised 3 supplementary original/Supplementary materials/EdanzEditing Certificate.pdf
- biomolecules-699886 revised 3 supplementary original/Supplementary materials/Figure S.zip
- biomolecules-699886 revised 3 supplementary original/Supplementary materials/Supplementary material.pdf
